# Supplementary material for: Simulation-based assessment of upper abdominal ultrasound skills
Source: BMC Med Educ. 2024 Jan 3;24:15. doi: 10.1186/s12909-023-05018-1 (PMC10765816; doi:10.1186/s12909-023-05018-1)
Supplement: Supplementary file 1 — Additional file 1. [file 12909_2023_5018_MOESM1_ESM.xlsx]

## Sheet: Sheet1
	BASELINE DEMOGRAPHIC NOVICES
	Novice ID	Sex	Age	Dominant hand	Semester	Pretest time
	Novice 1	Male	23	Right	6. sem, bachelor	1h 18min			Raw data of the baseline demographics for ultrasound novices and experts.
	Novice 2	Male	24	Right	6. sem, bachelor	53min			Furthermore, the time spent on the pretest is presented.
	Novice 3	Male	25	Left	6. sem, bachelor	54min
	Novice 4	Male	22	Right	6. sem, bachelor	43min
	Novice 5	Male	23	Right	6. sem, bachelor	1h 1min
	Novice 6	Female	23	Right	6. sem, bachelor	1h 1min
	Novice 7	Male	23	Right	6. sem, bachelor	51min
	Novice 8	Male	24	Left	6. sem, bachelor	48min
	Novice 9	Male	24	Right	6. sem, bachelor	1h 4min
	Novice 10	Female	23	Right	6. sem, bachelor	1h 10min
	Novice 11	Female	22	Right	6. sem, bachelor	56min
	Novice 12	Female	23	Right	6. sem, bachelor	1h 24min
	Novice 13	Female	21	Right	6. sem, bachelor	45min
	Novice 14	Female	22	Right	6. sem, bachelor	1h 0min
	Novice 15	Male	24	Right	6. sem, bachelor	1h 17min
	Novice 16	Male	22	Right	6. sem, bachelor	55 min
	Novice 17	Male	28	Right	6. sem, bachelor	43 min
	Novice 18	Male	25	Left	6. sem, bachelor	1h 42 min
	Novice 19	Male	24	Right	6. sem, bachelor	57min
	Novice 20	Female	22	Right	6. sem, bachelor	1h 28min
	Novice 21	Female	22	Right	6. sem, bachelor	1h 6 min
	Novice 22	Female	24	Right	6. sem, bachelor	52min
	Novice 23	Female	23	Right	6. sem, bachelor	44min
	Novice 24	Female	24	Right	6. sem, bachelor	32min
	Novice 25	Female	25	Right	6. sem, bachelor	53min
	BASELINE DEMOGRAPHICS EXPERTS
	Expert ID	Sex	Age	Dominant hand	Clinical experince (years)	Pretest time
	Expert 1	Male	52	Right	10	50min
	Expert 2	Female	38	Right	4.5	38min
	Expert 3	Male	47	Right	18	42min
	Expert 4	Male	39	Right	>10	34min
	Expert 5	Female	40	Right	9	49min
