# Supplementary material for: Simulation-based assessment of upper abdominal ultrasound skills
Source: BMC Med Educ. 2024 Jan 3;24:15. doi: 10.1186/s12909-023-05018-1 (PMC10765816; doi:10.1186/s12909-023-05018-1)
Supplement: Supplementary file 2 — Additional file 2. [file 12909_2023_5018_MOESM2_ESM.xlsx]

## Sheet: Ark1
Metrics / Novice ID	1.1	1.2	2.1	2.2	3.1	3.2	4.1	4.2	5.1	5.2	6.1	6.2	7.1	7.2	8.1	8.2	9.1	9.2	10.1	10.2
2.1: The liver
2.1.1.1: Labelling the aorta	0	0	0	0	0	0	0	0	0	0	0	0	0	0	0	1	0	0	0	0
2.1.1.2: Transducer orientated in the sagittal plane	0	0	1	1	0	0	0	1	0	1	0	0	0	0	0	0	0	0	0	0
2.1.2.1: Labelling the inferior vena cava	1	1	1	0	0	1	0	0	0	0	1	0	0	0	1	1	0	1	0	0
2.1.2.2: Transducer orientated in the sagittal plane	0	0	1	1	0	0	0	1	0	1	0	0	0	0	0	0	0	0	0	1
2.1.3.1: Labelling the ligamentum teres	0	0	0	0	0	0	0	0	0	0	0	0	0	0	0	0	0	0	0	0
2.1.4.1: Labelling the caudate lobe	1	1	0	0	0	0	0	0	0	0	0	0	0	0	0	0	0	0	1	1
2.1.5.1: Labelling the gallbladder	0	0	0	0	0	0	0	0	0	0	0	0	0	0	0	0	0	0	0	0
2.1.6.1: Labelling the right hemi-diaphragm	1	1	0	1	1	1	1	1	1	1	0	1	1	0	0	0	0	0	1	1
2.1.7.1: Labelling right the sub-pleural space	0	1	0	0	0	0	0	0	0	0	0	0	0	0	1	0	0	0	1	0
2.1.8.1: Labelling Morison's pouch	0	0	0	0	0	0	0	0	0	0	0	0	0	0	0	0	0	0	0	0
3.1: The gallbladder
3.1.1.1: Gallbladder correctly examined*	0	1	1	1	1	0	1	1	0	1	1	0	1	1	1	1	1	1	1	1
3.1.2.1: Labelling the neck of the gallbladder	1	1	0	0	0	0	1	1	0	0	0	0	0	0	0	0	0	0	1	1
3.1.3.1: Labelling the body of the gallbladder	1	1	1	1	0	1	1	1	0	1	1	0	1	1	1	1	0	0	1	1
3.1.4.1: Labelling the fundus of the gallbladder	0	0	0	0	0	0	1	1	0	1	0	0	0	0	0	0	0	0	1	1
3.1.5.1: Gallbladder correctly examined*	1	0	0	0	1	1	1	0	1	0	1	0	1	1	1	1	1	0	0	0
3.1.6.1: Measure the AP diameter of the gallbladder wall	0	0	0	0	0	1	0	0	0	0	0	0	0	0	0	0	0	0	0	0
3.1.6.2: AP diameter of the gallbladder wall measured in the correct position	0	0	0	0	0	1	0	0	0	0	0	0	0	0	0	0	0	0	0	0
3.1.6.3: Gallbladder wall correctly centralised*	1	0	1	1	1	1	1	1	1	1	1	1	1	1	1	1	0	0	1	1
3.1.6.4: Transducer orientated in the short axis*	1	0	0	0	1	1	0	0	1	0	0	0	0	1	1	1	1	0	0	1
4.2 The pancreas
4.2.1.1 Pancreas correctly examined*	1	0	0	0	1	1	0	0	1	0	1	0	1	1	1	1	1	0	0	1
4.2.2.1 Labelling the head of the pancreas	0	0	0	0	0	0	0	0	0	0	1	0	0	0	0	0	0	0	0	0
4.2.2.2. Transducer orientated in the transverse plane	1	0	0	0	1	1	0	0	1	0	1	0	0	1	0	0	1	0	0	0
4.2.3.1 Labelling the uncinate process	0	0	0	0	0	0	0	0	0	0	0	0	0	0	1	0	0	0	0	0
4.2.3.2. Transducer orientated in the transverse plane	1	0	0	0	1	1	0	0	1	0	1	0	1	1	1	0	1	0	0	0
4.2.4.1 Labelling the neck of the pancreas	0	0	0	0	0	0	0	0	0	0	0	0	0	0	0	0	0	0	0	0
4.2.4.2 Transducer orientated in the transverse plane	1	0	0	0	1	1	0	0	1	0	1	0	0	1	1	1	1	0	0	0
4.2.5.1 Labelling the body of the pancreas	0	0	0	0	0	0	0	0	0	0	1	0	0	0	0	0	0	0	0	0
4.2.5.2. Transducer orientated in the transverse plane	1	0	0	0	1	1	0	0	1	0	1	0	1	0	1	1	1	0	0	0
4.2.6.1 Labelling the tail of the pancreas	1	1	0	0	0	0	0	0	1	0	1	0	0	0	1	1	0	0	0	0
4.2.6.2 Transducer orientated in the transverse plane	1	0	0	0	1	1	0	0	1	0	1	0	0	1	0	1	1	0	0	0
4.2.7.1. Pancreas correctly examined*	0	0	1	1	1	0	0	0	1	1	0	0	1	0	0	1	1	1	0	0
4.2.8.1. Head of the pancreas correctly centralised*	1	1	1	1	0	1	0	0	0	0	1	1	1	1	0	0	0	0	0	1
4.2.9.1 Uncinate process correctly centralised	0	0	1	1	1	1	1	0	1	0	0	0	0	0	0	1	0	1	0	0
4.2.9.2 Neck of the pancreas visualised*	1	1	1	1	0	0	0	1	1	0	0	0	0	1	0	0	0	0	0	1
4.2.10.1. Body of the pancreas correctly centralised*	1	1	1	0	0	0	1	1	1	1	0	1	1	1	1	1	1	1	1	1
4.2.11.1 Tail of the pancreas correctly centralised*	1	1	0	0	0	0	1	1	0	0	0	1	1	1	1	1	1	0	0	1
5.1 The right kidney
5.1.1.1. Right kidney correctly centralised*	1	1	1	1	1	1	1	1	1	1	1	1	1	1	1	1	1	1	1	1
5.1.1.2. A column of Bertin visualised*	0	1	0	1	0	1	1	1	0	1	1	0	0	1	1	1	0	1	0	0
5.1.1.3. Collecting system visualised*	1	1	1	1	1	1	1	1	1	1	1	1	1	1	1	1	1	1	1	1
5.1.1.4. Transducer orientated in the sagittal plane	1	0	1	1	0	0	1	1	1	1	0	1	0	1	0	0	1	1	1	0
5.1.2.1. Labelling the collecting system*	1	0	1	1	0	0	0	1	1	1	1	1	1	1	1	1	1	1	0	0
5.1.3.1. Labelling a column of Bertin	0	1	0	1	0	0	0	1	0	0	0	0	0	0	0	0	0	0	0	0
5.1.4.1. Labelling the renal pelvis*	0	0	1	1	0	0	0	1	0	0	0	1	0	0	0	1	0	0	0	0
6.1 The spleen
6.1.1.1. Spleen correctly examined*	1	1	1	1	0	0	1	1	0	1	1	1	0	1	0	1	1	0	1	1
6.1.2.1.Measure the length of the spleen	0	0	0	0	0	0	0	0	0	0	0	1	0	0	0	0	0	0	1	0
6.1.2.2. Length of the spleen measured in the correct position	0	0	1	1	0	0	0	1	0	0	0	0	0	0	0	0	0	0	1	0
6.1.2.3. Length of the spleen measured at the correct angle	0	0	0	0	0	0	0	0	0	0	0	0	0	0	0	0	0	0	1	0
6.1.2.4 Spleen correctly centralised*	1	1	1	1	0	0	1	1	0	1	1	1	1	1	1	1	1	1	1	0
6.1.2.5. Transducer orientated in the correct plane*	1	1	1	1	0	0	1	1	0	1	0	1	1	1	0	0	1	1	0	1
6.1.3.1. Spleen correctly centralised	1	1	1	1	0	0	0	1	1	1	1	0	1	1	1	1	1	1	1	1
6.1.3.2. Left kidney visualised*	1	1	1	1	1	1	1	1	1	1	1	1	1	1	1	1	1	1	1	1
6.1.3.3. Transducer orientated in the correct plane*	0	1	1	1	0	0	0	1	0	1	0	0	1	1	1	0	1	1	1	0
6.1.4.1. Spleen correctly centralised	1	1	1	1	1	0	0	0	0	1	1	0	1	1	1	1	1	1	1	1
6.1.4.2. Pleural space visualised*	0	0	1	1	0	0	0	0	0	0	0	0	0	1	0	1	1	1	1	1
6.1.4.3. Diaphragm visualised	0	0	1	1	0	0	0	0	0	0	0	0	1	1	1	1	1	1	0	1
6.1.4.4. Transducer orientated in the correct plane*	0	1	1	1	0	0	0	0	0	0	0	0	1	1	0	1	1	1	1	0
6.1.5.1. Spleen correctly examined*	0	0	1	1	0	0	0	0	0	0	0	0	0	0	1	1	0	0	1	1
6.1.6.1. Spleen correctly centralised	0	1	1	1	0	0	0	0	0	1	1	1	0	0	1	1	0	1	1	1
6.1.6.2. Splenic hilum visualised	0	1	0	0	0	0	0	0	0	0	0	0	0	0	1	1	0	1	1	0
6.1.6.3. Transducer orientated in the correct plane*	0	0	0	0	1	1	0	0	1	0	1	1	1	1	1	1	0	0	0	0
Legend: All metics scores and the name of the given task in the pretest. Novice ID indicate the given novice and round. Passed tasks er assigned with 1, failed tasks are assigned with 0.The tasks marked with asterix does not have validity evidence.

## Sheet: Ark2
Metrics / Novice ID	11.1	11.2	12.1	12.2	13.1	13.2	14.1	14.2	15.1	15.2	16.1	16.2	17.1	17.2	18.1	18.2	19.1	19.2	20.1	20.2
2.1: The liver
2.1.1.1: Labelling the aorta	0	1	1	0	0	0	0	0	1	0	0	0	0	0	0	0	0	0	0	0
2.1.1.2: Transducer orientated in the sagittal plane	0	1	0	0	1	1	0	0	0	0	1	0	0	0	1	1	0	0	1	1
2.1.2.1: Labelling the inferior vena cava	1	0	0	0	0	0	0	0	1	0	1	0	0	0	0	0	0	0	1	1
2.1.2.2: Transducer orientated in the sagittal plane	1	1	0	0	0	1	0	0	0	0	1	1	0	0	0	1	0	0	1	1
2.1.3.1: Labelling the ligamentum teres	0	0	0	0	0	0	0	0	0	0	0	0	0	0	0	0	0	0	1	1
2.1.4.1: Labelling the caudate lobe	0	0	0	0	0	0	0	0	0	0	0	0	0	0	0	0	0	0	0	0
2.1.5.1: Labelling the gallbladder	0	0	0	0	0	0	1	0	0	0	0	0	0	0	1	0	0	0	0	0
2.1.6.1: Labelling the right hemi-diaphragm	1	1	0	0	0	0	1	0	1	0	0	0	0	0	0	1	0	0	0	0
2.1.7.1: Labelling right the sub-pleural space	0	0	0	0	0	0	0	0	0	0	0	0	0	0	0	0	0	1	0	0
2.1.8.1: Labelling Morison's pouch	0	0	0	0	0	0	0	0	1	0	0	0	0	0	0	0	0	0	0	0
3.1: The gallbladder
3.1.1.1: Gallbladder correctly examined	1	1	0	0	0	0	1	1	1	1	1	1	0	0	1	1	0	1	1	1
3.1.2.1: Labelling the neck of the gallbladder	0	0	0	0	1	1	0	0	1	0	1	0	0	0	0	1	1	1	0	0
3.1.3.1: Labelling the body of the gallbladder	0	0	1	0	1	1	0	0	1	1	0	1	0	0	1	1	1	1	1	1
3.1.4.1: Labelling the fundus of the gallbladder	0	0	0	0	0	0	1	0	1	0	1	1	0	0	0	1	1	0	0	0
3.1.5.1: Gallbladder correctly examined	0	0	1	1	1	1	1	1	1	1	0	0	0	0	1	1	0	1	1	1
3.1.6.1: Measure the AP diameter of the gallbladder wall	0	0	0	0	0	0	0	0	0	0	0	0	0	0	0	0	1	0	0	0
3.1.6.2: AP diameter of the gallbladder wall measured in the correct position	0	0	0	0	0	0	0	0	0	0	0	0	0	0	0	0	1	0	0	0
3.1.6.3: Gallbladder wall correctly centralised	0	1	1	1	1	1	1	1	1	1	1	1	1	1	1	1	1	1	1	1
3.1.6.4: Transducer orientated in the short axis	0	0	1	1	0	1	0	0	0	1	0	0	0	0	0	0	0	0	1	1
4.2 The pancreas
4.2.1.1 Pancreas correctly examined	0	0	1	1	0	0	1	0	0	1	0	1	0	0	1	1	1	1	1	0
4.2.2.1 Labelling the head of the pancreas	0	0	0	0	0	1	0	0	0	0	0	0	0	0	0	0	0	0	1	0
4.2.2.2. Transducer orientated in the transverse plane	1	0	1	1	1	0	0	0	0	0	0	0	0	0	1	1	1	1	1	1
4.2.3.1 Labelling the uncinate process	0	0	0	0	0	0	0	0	0	0	0	0	0	0	0	0	0	0	1	0
4.2.3.2. Transducer orientated in the transverse plane	1	0	1	1	1	0	0	0	0	0	0	0	0	0	1	1	1	1	1	0
4.2.4.1 Labelling the neck of the pancreas	0	0	0	0	0	0	0	0	0	0	0	0	0	0	0	0	0	0	0	0
4.2.4.2 Transducer orientated in the transverse plane	1	0	1	1	1	0	0	0	0	0	0	0	0	0	1	0	1	1	1	1
4.2.5.1 Labelling the body of the pancreas	0	0	0	0	1	0	0	0	0	0	0	0	0	0	0	0	0	0	0	0
4.2.5.2. Transducer orientated in the transverse plane	1	0	1	1	1	0	0	0	0	0	0	0	0	0	1	0	1	1	0	0
4.2.6.1 Labelling the tail of the pancreas	0	0	0	0	0	0	0	0	0	0	0	0	0	0	0	0	0	0	0	0
4.2.6.2 Transducer orientated in the transverse plane	1	0	1	1	1	0	0	0	0	0	0	0	0	0	1	0	1	1	0	0
4.2.7.1. Pancreas correctly examined	0	0	0	0	1	0	0	0	0	0	0	0	1	1	1	1	1	1	1	0
4.2.8.1. Head of the pancreas correctly centralised	1	1	0	0	1	1	1	1	1	1	0	1	1	1	0	0	0	0	1	1
4.2.9.1 Uncinate process correctly centralised	1	0	0	0	0	0	0	1	0	0	0	0	0	0	0	0	0	0	0	0
4.2.9.2 Neck of the pancreas visualised	0	0	0	1	1	1	1	1	1	1	0	1	1	1	0	0	0	0	1	1
4.2.10.1. Body of the pancreas correctly centralised	1	1	0	1	1	1	1	1	1	1	1	1	1	1	1	1	0	1	1	1
4.2.11.1 Tail of the pancreas correctly centralised	1	1	1	0	1	1	0	1	1	1	1	1	1	1	1	0	0	0	1	1
5.1 The right kidney
5.1.1.1. Right kidney correctly centralised	1	1	1	1	1	1	1	1	1	1	1	1	1	1	1	1	1	1	1	1
5.1.1.2. A column of Bertin visualised	0	1	0	0	0	1	0	1	0	1	0	1	0	1	0	1	1	0	1	1
5.1.1.3. Collecting system visualised	1	1	1	1	1	1	1	1	1	1	1	1	1	1	1	1	1	1	1	1
5.1.1.4. Transducer orientated in the sagittal plane	0	0	1	0	1	0	0	0	1	0	1	0	0	0	1	1	1	0	1	1
5.1.2.1. Labelling the collecting system	1	0	1	1	1	1	1	0	1	1	1	1	0	1	0	1	1	0	1	1
5.1.3.1. Labelling a column of Bertin	0	0	0	0	0	0	0	0	0	0	0	1	0	0	0	1	0	0	0	0
5.1.4.1. Labelling the renal pelvis	0	0	0	0	0	0	0	0	0	0	0	0	1	0	0	0	0	0	0	0
6.1 The spleen
6.1.1.1. Spleen correctly examined	1	0	0	0	0	0	1	1	0	1	1	1	0	0	1	1	1	0	1	1
6.1.2.1.Measure the length of the spleen	0	0	0	0	0	0	1	0	0	0	0	0	0	0	0	1	0	0	0	0
6.1.2.2. Length of the spleen measured in the correct position	1	0	0	0	0	0	0	0	0	0	1	0	0	0	0	0	0	0	0	0
6.1.2.3. Length of the spleen measured at the correct angle	0	0	0	0	0	0	0	0	0	0	0	0	0	0	0	0	1	1	0	0
6.1.2.4 Spleen correctly centralised	1	1	0	1	1	0	1	0	0	1	1	1	0	1	1	1	1	0	1	1
6.1.2.5. Transducer orientated in the correct plane	0	0	0	0	0	0	1	0	0	0	1	1	0	1	1	1	1	0	1	1
6.1.3.1. Spleen correctly centralised	0	1	0	1	1	1	1	0	0	0	1	0	0	1	1	1	1	0	1	1
6.1.3.2. Left kidney visualised	1	0	1	1	1	1	1	1	1	1	1	1	1	1	1	1	1	1	1	1
6.1.3.3. Transducer orientated in the correct plane	0	1	0	1	1	0	1	0	0	1	1	0	0	1	1	1	1	0	1	1
6.1.4.1. Spleen correctly centralised	1	1	0	1	1	0	0	0	0	1	0	0	1	1	1	1	0	1	1	1
6.1.4.2. Pleural space visualised	0	1	0	1	0	0	0	0	0	1	0	0	1	1	1	1	0	0	1	1
6.1.4.3. Diaphragm visualised	0	1	0	1	0	0	0	0	0	1	0	0	1	1	1	1	0	1	1	1
6.1.4.4. Transducer orientated in the correct plane	0	0	0	0	1	0	0	0	0	1	1	0	1	1	1	1	0	0	1	1
6.1.5.1. Spleen correctly examined	1	0	1	1	0	0	0	0	0	0	0	0	0	0	1	1	0	0	0	0
6.1.6.1. Spleen correctly centralised	1	0	0	0	1	0	0	1	1	1	1	0	1	1	1	1	0	1	0	0
6.1.6.2. Splenic hilum visualised	1	0	0	0	0	0	0	1	0	0	1	0	0	1	0	0	0	1	0	0
6.1.6.3. Transducer orientated in the correct plane	1	0	1	1	0	1	0	0	0	0	1	0	0	0	0	1	1	1	1	1

## Sheet: Ark3
Metrics / Novice ID	21.1	21.2	22.1	22.2	23.1	23.2	24.1	24.2	25.1	25.2
2.1: The liver
2.1.1.1: Labelling the aorta	0	1	0	0	0	0	0	0	0	0
2.1.1.2: Transducer orientated in the sagittal plane	1	0	0	1	0	0	0	0	0	0
2.1.2.1: Labelling the inferior vena cava	0	1	0	1	0	1	0	0	0	1
2.1.2.2: Transducer orientated in the sagittal plane	1	0	0	1	0	0	0	0	0	0
2.1.3.1: Labelling the ligamentum teres	0	0	0	0	0	0	0	0	0	0
2.1.4.1: Labelling the caudate lobe	0	0	0	0	0	0	0	0	0	0
2.1.5.1: Labelling the gallbladder	0	0	0	0	0	0	0	0	0	0
2.1.6.1: Labelling the right hemi-diaphragm	0	0	1	0	1	0	1	1	1	1
2.1.7.1: Labelling right the sub-pleural space	0	0	0	0	0	0	0	0	0	0
2.1.8.1: Labelling Morison's pouch	0	0	0	0	0	0	0	0	0	0
3.1: The gallbladder
3.1.1.1: Gallbladder correctly examined	1	1	1	0	1	1	1	1	0	0
3.1.2.1: Labelling the neck of the gallbladder	0	0	0	0	0	0	0	0	0	1
3.1.3.1: Labelling the body of the gallbladder	1	0	0	0	0	0	0	0	0	0
3.1.4.1: Labelling the fundus of the gallbladder	1	0	0	0	0	0	0	0	0	0
3.1.5.1: Gallbladder correctly examined	1	0	0	0	0	0	1	0	0	1
3.1.6.1: Measure the AP diameter of the gallbladder wall	0	0	0	0	0	0	0	0	0	0
3.1.6.2: AP diameter of the gallbladder wall measured in the correct position	0	0	0	0	0	0	0	0	0	0
3.1.6.3: Gallbladder wall correctly centralised	1	1	1	1	0	1	1	1	0	0
3.1.6.4: Transducer orientated in the short axis	1	0	0	0	0	0	1	0	1	1
4.2 The pancreas
4.2.1.1 Pancreas correctly examined	0	0	0	1	0	0	1	0	1	1
4.2.2.1 Labelling the head of the pancreas	0	0	0	0	0	0	0	0	0	0
4.2.2.2. Transducer orientated in the transverse plane	0	0	0	0	0	0	1	0	1	1
4.2.3.1 Labelling the uncinate process	0	0	0	0	0	0	0	0	0	0
4.2.3.2. Transducer orientated in the transverse plane	0	0	0	0	0	0	1	0	1	1
4.2.4.1 Labelling the neck of the pancreas	0	0	0	0	0	0	0	0	0	0
4.2.4.2 Transducer orientated in the transverse plane	0	0	0	0	0	0	1	0	1	1
4.2.5.1 Labelling the body of the pancreas	0	0	0	0	0	0	0	0	1	1
4.2.5.2. Transducer orientated in the transverse plane	0	0	0	0	0	0	1	0	1	1
4.2.6.1 Labelling the tail of the pancreas	1	0	0	0	0	0	0	0	1	1
4.2.6.2 Transducer orientated in the transverse plane	0	0	0	0	0	0	1	0	1	1
4.2.7.1. Pancreas correctly examined	1	0	0	1	1	0	1	1	0	0
4.2.8.1. Head of the pancreas correctly centralised	0	1	1	1	0	0	1	0	1	1
4.2.9.1 Uncinate process correctly centralised	1	0	0	0	0	0	0	1	0	0
4.2.9.2 Neck of the pancreas visualised	1	1	1	1	0	0	0	0	1	1
4.2.10.1. Body of the pancreas correctly centralised	1	0	1	1	1	0	0	1	1	1
4.2.11.1 Tail of the pancreas correctly centralised	1	0	0	1	1	0	0	0	1	1
5.1 The right kidney
5.1.1.1. Right kidney correctly centralised	1	1	1	1	1	1	1	1	1	1
5.1.1.2. A column of Bertin visualised	1	0	0	1	1	1	0	0	1	0
5.1.1.3. Collecting system visualised	1	1	1	1	1	1	1	1	1	1
5.1.1.4. Transducer orientated in the sagittal plane	1	0	0	0	1	1	0	0	1	1
5.1.2.1. Labelling the collecting system	0	1	0	1	0	1	1	1	1	1
5.1.3.1. Labelling a column of Bertin	0	0	0	0	0	0	0	0	0	0
5.1.4.1. Labelling the renal pelvis	0	0	0	0	0	0	0	0	0	0
6.1 The spleen
6.1.1.1. Spleen correctly examined	0	0	0	1	1	0	1	1	1	0
6.1.2.1.Measure the length of the spleen	0	1	0	0	0	0	0	1	0	0
6.1.2.2. Length of the spleen measured in the correct position	0	0	0	0	0	1	1	0	0	0
6.1.2.3. Length of the spleen measured at the correct angle	0	0	0	0	0	1	1	0	0	0
6.1.2.4 Spleen correctly centralised	1	0	1	1	0	1	1	0	1	1
6.1.2.5. Transducer orientated in the correct plane	1	0	1	1	0	1	0	0	0	0
6.1.3.1. Spleen correctly centralised	1	0	1	0	0	0	0	0	1	1
6.1.3.2. Left kidney visualised	1	1	1	1	1	1	1	1	1	1
6.1.3.3. Transducer orientated in the correct plane	1	0	1	0	0	0	0	1	0	0
6.1.4.1. Spleen correctly centralised	1	1	1	1	1	1	1	0	0	0
6.1.4.2. Pleural space visualised	0	0	1	0	0	0	1	0	0	0
6.1.4.3. Diaphragm visualised	1	0	1	1	0	0	1	0	0	0
6.1.4.4. Transducer orientated in the correct plane	1	0	1	1	1	1	0	1	0	0
6.1.5.1. Spleen correctly examined	1	0	0	0	0	0	0	0	0	0
6.1.6.1. Spleen correctly centralised	0	1	1	1	1	0	0	0	1	1
6.1.6.2. Splenic hilum visualised	0	0	1	1	0	0	0	0	1	0
6.1.6.3. Transducer orientated in the correct plane	1	0	0	1	0	0	0	0	1	0

## Sheet: Ark4
Metrics / Novice ID	E1.1	E1.2	E2.1	E2.2	E3.1	E3.2	E4.1	E4.2	E5.1	E5.2
2.1: The liver
2.1.1.1: Labelling the aorta	0	1	1	0	0	1	1	1	0	0
2.1.1.2: Transducer orientated in the sagittal plane	0	1	1	0	1	1	1	1	1	0
2.1.2.1: Labelling the inferior vena cava	1	1	1	1	1	1	1	1	1	1
2.1.2.2: Transducer orientated in the sagittal plane	0	1	1	1	1	1	1	1	1	1
2.1.3.1: Labelling the ligamentum teres	0	1	1	0	1	1	0	0	0	0
2.1.4.1: Labelling the caudate lobe	1	1	1	1	1	1	1	1	1	1
2.1.5.1: Labelling the gallbladder	1	1	1	1	1	1	1	1	1	1
2.1.6.1: Labelling the right hemi-diaphragm	1	1	1	1	1	1	1	1	1	1
2.1.7.1: Labelling right the sub-pleural space	0	0	0	0	1	1	0	0	1	1
2.1.8.1: Labelling Morison's pouch	1	1	1	1	1	1	1	1	1	1
3.1: The gallbladder
3.1.1.1: Gallbladder correctly examined	0	1	1	1	1	1	1	1	1	1
3.1.2.1: Labelling the neck of the gallbladder	1	1	1	1	1	1	1	1	1	1
3.1.3.1: Labelling the body of the gallbladder	1	1	1	1	1	1	1	1	1	1
3.1.4.1: Labelling the fundus of the gallbladder	1	1	0	1	1	1	1	1	1	1
3.1.5.1: Gallbladder correctly examined	1	0	0	1	1	1	1	1	1	1
3.1.6.1: Measure the AP diameter of the gallbladder wall	1	1	1	0	1	1	1	1	1	1
3.1.6.2: AP diameter of the gallbladder wall measured in the correct position	0	1	0	0	1	1	1	0	0	0
3.1.6.3: Gallbladder wall correctly centralised	1	1	1	1	1	1	1	1	1	1
3.1.6.4: Transducer orientated in the short axis	0	0	0	1	0	0	1	1	1	1
4.2 The pancreas
4.2.1.1 Pancreas correctly examined	0	0	0	1	1	1	1	0	1	1
4.2.2.1 Labelling the head of the pancreas	0	1	0	1	1	1	1	1	1	1
4.2.2.2. Transducer orientated in the transverse plane	0	1	0	1	1	1	1	1	1	1
4.2.3.1 Labelling the uncinate process	0	0	0	0	1	1	1	1	1	1
4.2.3.2. Transducer orientated in the transverse plane	0	1	0	1	1	1	1	1	1	1
4.2.4.1 Labelling the neck of the pancreas	0	0	0	1	1	1	1	0	0	0
4.2.4.2 Transducer orientated in the transverse plane	0	1	0	1	1	1	1	1	1	1
4.2.5.1 Labelling the body of the pancreas	1	1	1	1	1	1	1	1	1	1
4.2.5.2. Transducer orientated in the transverse plane	0	1	0	1	1	1	1	1	1	1
4.2.6.1 Labelling the tail of the pancreas	0	1	0	1	0	0	1	1	1	1
4.2.6.2 Transducer orientated in the transverse plane	0	1	0	1	1	1	1	1	1	1
4.2.7.1. Pancreas correctly examined	1	0	1	1	1	1	1	1	1	0
4.2.8.1. Head of the pancreas correctly centralised	0	1	0	1	1	1	1	1	1	0
4.2.9.1 Uncinate process correctly centralised	0	0	1	1	1	1	1	1	1	1
4.2.9.2 Neck of the pancreas visualised	0	0	0	1	1	1	1	1	1	1
4.2.10.1. Body of the pancreas correctly centralised	1	1	1	0	1	1	1	1	1	1
4.2.11.1 Tail of the pancreas correctly centralised	1	1	0	1	1	1	1	1	0	1
5.1 The right kidney
5.1.1.1. Right kidney correctly centralised	1	1	1	1	1	1	1	1	1	1
5.1.1.2. A column of Bertin visualised	1	1	1	1	1	1	0	0	0	0
5.1.1.3. Collecting system visualised	1	1	1	1	1	1	1	1	1	1
5.1.1.4. Transducer orientated in the sagittal plane	1	1	1	1	0	1	1	1	1	1
5.1.2.1. Labelling the collecting system	1	1	1	1	1	1	1	1	1	1
5.1.3.1. Labelling a column of Bertin	1	1	1	1	1	0	0	0	0	0
5.1.4.1. Labelling the renal pelvis	1	1	1	1	1	1	0	0	1	1
6.1 The spleen
6.1.1.1. Spleen correctly examined	0	0	1	1	1	1	1	1	1	1
6.1.2.1.Measure the length of the spleen	1	1	1	1	1	1	1	1	1	1
6.1.2.2. Length of the spleen measured in the correct position	1	1	1	1	1	1	1	1	1	1
6.1.2.3. Length of the spleen measured at the correct angle	1	0	0	1	1	0	1	1	1	1
6.1.2.4 Spleen correctly centralised	1	1	1	1	1	1	1	1	1	1
6.1.2.5. Transducer orientated in the correct plane	0	0	1	1	1	1	1	1	1	1
6.1.3.1. Spleen correctly centralised	1	1	1	1	1	1	1	1	1	1
6.1.3.2. Left kidney visualised	1	1	1	1	1	1	1	1	1	1
6.1.3.3. Transducer orientated in the correct plane	0	0	1	1	1	1	1	1	1	1
6.1.4.1. Spleen correctly centralised	1	1	1	1	1	1	1	1	1	1
6.1.4.2. Pleural space visualised	1	1	0	1	1	1	1	1	0	0
6.1.4.3. Diaphragm visualised	1	1	1	1	1	1	1	1	1	1
6.1.4.4. Transducer orientated in the correct plane	0	0	0	1	1	1	1	1	0	1
6.1.5.1. Spleen correctly examined	1	1	1	0	1	0	1	1	0	0
6.1.6.1. Spleen correctly centralised	1	1	1	1	1	1	1	1	1	1
6.1.6.2. Splenic hilum visualised	1	1	1	1	1	1	1	1	1	1
6.1.6.3. Transducer orientated in the correct plane	1	0	1	0	1	1	1	1	0	0
